# Supplementary material for: Nutritional Inequality and Co-Morbid Chronic Disease Among Breast Cancer Survivors in China
Source: Nutrients. 2024 Nov 25;16(23):4031. doi: 10.3390/nu16234031 (PMC11643076; doi:10.3390/nu16234031)
Supplement: Supplementary file 1 [file nutrients-16-04031-s001.zip]

Archive with 1 entries (1 files):
- nutrients-3292656-supplementary.pdf
